# Supplementary material for: Physico-Chemical and Rheological Trait-Based Identification of Indian Wheat Varieties Suitable for Different End-Uses
Source: Foods. 2024 Apr 8;13(7):1125. doi: 10.3390/foods13071125 (PMC11011969; doi:10.3390/foods13071125)
Supplement: Supplementary file 1 [file foods-13-01125-s001.zip]

Archive with 1 entries (1 files):
- foods-2884394-supplementary.pdf
